# Supplementary material for: Comparative Evaluation of GS-441524, Teriflunomide, Ruxolitinib, Molnupiravir, Ritonavir, and Nirmatrelvir for In Vitro Antiviral Activity against Feline Infectious Peritonitis Virus
Source: Vet Sci. 2023 Aug 9;10(8):513. doi: 10.3390/vetsci10080513 (PMC10459838; doi:10.3390/vetsci10080513)
Supplement: Supplementary file 1 [file vetsci-10-00513-s001.zip]

Archive with 3 entries (3 files):
- Supplementary Figure S1.pdf
- Table S1.pdf
- Table S2.pdf
